# Supplementary material for: Conserved glucokinase regulation in zebrafish confirms therapeutic utility for pharmacologic modulation in diabetes
Source: Commun Biol. 2024 Nov 23;7:1557. doi: 10.1038/s42003-024-07264-5 (PMC11585571; doi:10.1038/s42003-024-07264-5)
Supplement: Supplementary file 3 — Supplementary Data [file 42003_2024_7264_MOESM3_ESM.xlsx]

## Sheet: Fig. 1b
gck expression	alpha	beta	delta	liver 4dpf	liver 5dpf	liver 6dpf
	3.94991	8.86717	8.73732	7.39235	6.19513	-1.85453
	4.04151	8.9775	8.29723	8.19607	5.81904	-1.14993
	1.77837	9.93857	8.45218

## Sheet: Fig. 1c
gck isoform expression		iso3			gck202			gck201
	alpha	22.82	34.98	15.61	77.17	65.02	84.39	0	0	0
	beta	67.17	50.28	44.43	32.35	49.1	55.21	0.48	0.62	0.36
	delta	1.06	1.79	2.9	98.94	97.87	96.72	0	0.34	0.38
	liver 4dpf	0	0		97.71	97.65		2.29	2.35
	liver 5dpf	0	0		94.37	86.87		5.63	13.13
	liver 6dpf	0	0		100	100		0	0

## Sheet: Fig. 4f
gckGFP	MIN	HFD
	153000000	592000000
	166000000	460000000
	277000000	587000000
	250000000	297000000
	306000000	543000000
	247000000	1120000000
	958000000	572000000
	993000000	1980000000

## Sheet: Fig. 5d
gckGFP liver	ctl 6dpf	mu 6dpf
	459.958	297.189
	438.899	274.213
	400.72	307.116
	345.223	305.449
	410.589	254.483
	515.335	229.743
	521.751	237.921
	363.96	338.688
	358.718	564.504
	642.085	642.852
	580.379	349.975
	533.699	334.199
	681.586	283.002
	555.563	320.451
	534.346	334.91
	335.762	373.99
	451.199	396.939
	432.047	301.727
	354.67	269.823
	469.675	377.225
	553.051	307.388
	639.652	247.933
	395.38	379.686
	643.059	272.012
	940.448	436.613
	455.114	330.127

## Sheet: Fig. 5e
gckGFP liver	ctl MIN 10dpf	ctl HFD 10dpf	mu MIN 10dpf	mu HFD 10dpf
	220.909	338.214	200.848	268.254
	224.882	333.012	212.148	270.827
	179.274	423.865	242.595	240.605
	231.592	431.342	257.247	330.539
	248.024	418.367	160.64	241.671
	156.677	370.055	415.732	238.692
	306.193	286.388		176.459
	429.935	241.071		547.448
	225.864	819.999		258.094
	260.169	350.819		619.279
	386.147	421.44		330.218
	248.564	474.186		198.934
		346.242		169.352
		380.418		323.505
				288.409
				263.951
				196.803
				241.125
				481.478
				407.141

## Sheet: Fig. 5g
qPCR gck	ctl MIN	mu MIN	ctl HFD	mu HFD
	1.08942	0.138327	2.30376	1.44754
	0.711403	1.17946	1.99093	0.536691
	1.29029	0.43731	3.29348	1.01923
	0.732586	0.98647	1.20589	0.523085
	0.83435	1.46241	0.765599	0.838278
	1.63604	0.76969	1.98734	0.50183
	0.73717		1.49474	0.43672
	1.35654		1.70664	1.36889
	1.04114		1.20346
	0.96049

## Sheet: Fig. 5h
relative gck activity	ctl min	ctl hfd	mu min	mu hfd
	0.785644	1.6319	0.0848415	0.0861882
	1.07369	3.09998	1.54257	0.936562
	1.7829	1.37229	-0.840335	0.219679
	1	4.28571

## Sheet: Fig. 6c
GFP+ cells islet	ctl 6dpf	mu 6dpf
	131.661	56.4263
	94.0439	67.7116
	82.7586	56.4263
	139.185	63.9498
	146.708	67.7116
	157.994	63.9498
	139.185	67.7116
	105.329	56.4263
	90.2821	97.8056
	90.2821	48.9028
	86.5204	90.2821
	97.8056	63.9498
	94.0439	60.1881
	112.853	41.3793
	82.7586	63.9498
	63.9498	52.6646
	82.7586	56.4263
	71.4733	56.4263
	75.2351	63.9498
	109.091	78.9969
	90.2821	60.1881
	82.7586	71.4733
	82.7586	86.5204
	90.2821	67.7116
		67.7116
		71.4733

## Sheet: Fig. 6d
GFP+ cells islet	ctl MIN 10dpf	ctl HFD 10dpf	mu MIN 10dpf	mu HFD 10dpf
	81.25	78.125	53.125	62.5
	109.375	81.25	62.5	43.75
	75	68.75	56.25	62.5
	115.625	65.625	65.625	50
	93.75	65.625	59.375	68.75
	125	78.125	59.375	37.5
	115.625	112.5		59.375
	96.875	112.5		84.375
	109.375	128.125		43.75
	75	146.866		53.125
	103.125			53.125
				31.25
				68.75
				68.75
				81.25
				56.25
				46.875
				43.75

## Sheet: Fig. 6e
insdsRed+ cells islet	ctl 6dpf	mu 6dpf
	91.0072	33.0935
	86.8705	20.6835
	82.7338	53.777
	132.374	62.0504
	119.964	74.4604
	119.964	74.4604
	119.964	41.3669
	124.101	70.3237
	99.2806	66.187
	78.5971	62.0504
	78.5971	74.4604
	115.827	57.9137
	111.691	37.2302
	103.417	20.6835
	91.0072	28.9568
	99.2806	66.187
	95.1439	57.9137
	95.1439	53.777
	91.0072	49.6403
	82.7338	41.3669
	78.5971	53.777
	91.0072	70.3237
	111.691	57.9137
		57.9137
		74.4604

[truncated: 14 more sheets: Fig. 6f, Fig. 6g, Fig. 7b, Fig. 7c, Fig. 7d, Fig. 7e, Fig. 8c, Suppl. Fig. 5c, Suppl. Fig. 5d, Suppl. Fig. 5e, Suppl. Fig. 6b, Suppl. Fig. 6c, Suppl. Fig. 7c, Suppl. Fig. 7d]
